# Supplementary material for: Application of Funnel Metadynamics to the Platelet Integrin αIIbβ3 in Complex with an RGD Peptide
Source: Int J Mol Sci. 2024 Jun 14;25(12):6580. doi: 10.3390/ijms25126580 (PMC11203998; doi:10.3390/ijms25126580)
Supplement: Supplementary file 1 [file ijms-25-06580-s001.zip]

Archive with 1 entries (1 files):
- ijms-2956192-supplementary.pdf
